# Supplementary material for: Flow Cytometry as a New Accessible Method to Evaluate Diagnostic Osmotic Changes in Patients with Red Blood Cell Membrane Defects
Source: Biomedicines. 2024 Jul 19;12(7):1607. doi: 10.3390/biomedicines12071607 (PMC11274888; doi:10.3390/biomedicines12071607)
Supplement: Supplementary file 1 [file biomedicines-12-01607-s001.zip]

Archive with 1 entries (1 files):
- biomedicines-2939203-supplementary.pdf
